# Supplementary material for: Ligand-Independent Vitamin D Receptor Actions Essential for Keratinocyte Homeostasis in the Skin
Source: Int J Mol Sci. 2025 Jan 6;26(1):422. doi: 10.3390/ijms26010422 (PMC11720424; doi:10.3390/ijms26010422)
Supplement: Supplementary file 1 [file ijms-26-00422-s001.zip]

Archive with 1 entries (1 files):
- ijms-3342575-supplementary.pptx
